# Supplementary material for: Development of a PCR algorithm to detect and characterize Neisseria meningitidis carriage isolates in the African meningitis belt
Source: PLoS One. 2018 Dec 5;13(12):e0206453. doi: 10.1371/journal.pone.0206453 (PMC6281270; doi:10.1371/journal.pone.0206453)
Supplement: S1 Table — (XLSX) [file pone.0206453.s002.xlsx]

## Sheet: Review of Data
Title	First author	Date	Journal	Multiplex	Single PCR	Real-time	Agarose based	Gene	Primer name	Target	Serotype	Sequence	Size	Probe sequences
Simultaneous approach for nonculture PCR-based identification and serogroup prediction of Neisseria meningitidis.	Taha, M.-K.	2000	Journal of Clinical Microbiology	No	Yes	No	Yes	crgA	98-6	Neisseria species	All	GCTGGCGCCGCTGGCAACAAAATTC	230 bp
Simultaneous approach for nonculture PCR-based identification and serogroup prediction of Neisseria meningitidis.	Taha, M.-K.	2000	Journal of Clinical Microbiology	No	Yes	No	Yes	crgA	98-10	Neisseria species	All	CTTCTGCAGATTGCGGCGTGCCGT	230 bp
Simultaneous approach for nonculture PCR-based identification and serogroup prediction of Neisseria meningitidis.	Taha, M.-K.	2000	Journal of Clinical Microbiology	Yes in orf-2 (A) and siaD (B, C, Y and W135)	No	No	Yes	orf-2	98-28	Serotype	A	CGCAATAGGTGTATATATTCTTCC	400 bp
Simultaneous approach for nonculture PCR-based identification and serogroup prediction of Neisseria meningitidis.	Taha, M.-K.	2000	Journal of Clinical Microbiology	Yes in orf-2 (A) and siaD (B, C, Y and W135)	No	No	Yes	orf-2	98-29	Serotype	A	CGTAATAGTTTCGTATGCCTTCTT	400 bp
Simultaneous approach for nonculture PCR-based identification and serogroup prediction of Neisseria meningitidis.	Taha, M.-K.	2000	Journal of Clinical Microbiology	Yes in orf-2 (A) and siaD (B, C, Y and W135)	No	No	Yes	siaD	98-19	Serotype	B	GGATCATTTCAGTGTTTTCCACCA	450 bp
Simultaneous approach for nonculture PCR-based identification and serogroup prediction of Neisseria meningitidis.	Taha, M.-K.	2000	Journal of Clinical Microbiology	Yes in orf-2 (A) and siaD (B, C, Y and W135)	No	No	Yes	siaD	98-20	Serotype	B	GCATGCTGGAGGAATAAGCATTAA	450 bp
Simultaneous approach for nonculture PCR-based identification and serogroup prediction of Neisseria meningitidis.	Taha, M.-K.	2000	Journal of Clinical Microbiology	Yes in orf-2 (A) and siaD (B, C, Y and W135)	No	No	Yes	siaD	98-17	Serotype	C	TCAAATGAGTTTGCGAATAGAAGGT	250 bp
Simultaneous approach for nonculture PCR-based identification and serogroup prediction of Neisseria meningitidis.	Taha, M.-K.	2000	Journal of Clinical Microbiology	Yes in orf-2 (A) and siaD (B, C, Y and W135)	No	No	Yes	siaD	98-18	Serotype	C	CAATCACGATTTGCCCAATTGAC	250 bp
Simultaneous approach for nonculture PCR-based identification and serogroup prediction of Neisseria meningitidis.	Taha, M.-K.	2000	Journal of Clinical Microbiology	Yes in orf-2 (A) and siaD (B, C, Y and W135)	No	No	Yes	siaD	98-32	Serotype	W	CAGAAAGTGAGGGATTTCCATA	120 bp
Simultaneous approach for nonculture PCR-based identification and serogroup prediction of Neisseria meningitidis.	Taha, M.-K.	2000	Journal of Clinical Microbiology	Yes in orf-2 (A) and siaD (B, C, Y and W135)	No	No	Yes	siaD	98-33	Serotype	W	CACAACCATTTTCATTATAGTTACTGT	120 bp
Simultaneous approach for nonculture PCR-based identification and serogroup prediction of Neisseria meningitidis.	Taha, M.-K.	2000	Journal of Clinical Microbiology	Yes in orf-2 (A) and siaD (B, C, Y and W135)	No	No	Yes	siaD	98-34	Serotype	Y	CTCAAAGCGAAGGCTTTGGTTA	120 bp
Simultaneous approach for nonculture PCR-based identification and serogroup prediction of Neisseria meningitidis.	Taha, M.-K.	2000	Journal of Clinical Microbiology	Yes in orf-2 (A) and siaD (B, C, Y and W135)	No	No	Yes	siaD	98-35	Serotype	Y	CTGAAGCGTTTTCATTATAATTGCTAA	120 bp
Capsule switching of Neisseriameningitidis	J.S. Swartley	1996	PNAS	No	Yes	No	Yes	synD	synD	Serotype	B	AGAGGATTGGCTATTACATATAGC	Missing
Capsule switching of Neisseriameningitidis	J.S. Swartley	1996	PNAS	No	Yes	No	Yes	synD	synD	Serotype	B	AGCTCTGTTGTCGATTACTCTCC	Missing
Genetic Basis for Biosynthesis of the (_x0002_134)-LinkedN-Acetyl-D-Glucosamine 1-Phosphate Capsule ofNeisseria meningitidis Serogroup X	Yih-Ling Tzeng	2003	Infection and Immunity	No	Yes	No	Yes	xcbA	CN2	serotype	X	CAAGCACATCTGAGACTCTACAAGG	Missing
Genetic Basis for Biosynthesis of the (_x0002_134)-LinkedN-Acetyl-D-Glucosamine 1-Phosphate Capsule ofNeisseria meningitidis Serogroup X	Yih-Ling Tzeng	2003	Infection and Immunity	No	Yes	No	Yes	xcbA	CN10	serotype	X	AGTTTTGCTAATCCGCTGCTTG	Missing
Genetic Basis for Biosynthesis of the (_x0002_134)-LinkedN-Acetyl-D-Glucosamine 1-Phosphate Capsule ofNeisseria meningitidis Serogroup X	Yih-Ling Tzeng	2003	Infection and Immunity	No	Yes	No	Yes	xcbA	CN12	serotype	X	CAGATAGAATGTGGGCTGTATTCGC	Missing
Genetic Basis for Biosynthesis of the (_x0002_134)-LinkedN-Acetyl-D-Glucosamine 1-Phosphate Capsule ofNeisseria meningitidis Serogroup X	Yih-Ling Tzeng	2003	Infection and Immunity	No	Yes	No	Yes	xcbB	CN9	serotype	X	GTACCATCCGGAGCGACTGAAG	Missing
Genetic Basis for Biosynthesis of the (_x0002_134)-LinkedN-Acetyl-D-Glucosamine 1-Phosphate Capsule ofNeisseria meningitidis Serogroup X	Yih-Ling Tzeng	2003	Infection and Immunity	No	Yes	No	Yes	xcbB	CN6	Serotype	X	TTGAATTTCTGTGCACTAGATGCG	Missing
Genetic Basis for Biosynthesis of the (_x0002_134)-LinkedN-Acetyl-D-Glucosamine 1-Phosphate Capsule ofNeisseria meningitidis Serogroup X	Yih-Ling Tzeng	2003	Infection and Immunity	No	Yes	No	Yes	xcbC	CN8	Serotype	X	CCACCCAAGAAGCCGACAAAG	Missing
Genetic Basis for Biosynthesis of the (_x0002_134)-LinkedN-Acetyl-D-Glucosamine 1-Phosphate Capsule ofNeisseria meningitidis Serogroup X	Yih-Ling Tzeng	2003	Infection and Immunity	No	Yes	No	Yes	xcbC	CN4	Serotype	X	CGGATCATCATCGGAACATTC	Missing
Development of a Multiplex PCR Assay for 1 the Detection and Genogrouping of Neisseria meningitidis	Hongfei Zhu	2011	Journal of Clinical Microbiology	No	Yes	No	Yes	ctrA	35663	Neisseria species	all	GTCGCGGTGATGTGGTTA	257 pb
Development of a Multiplex PCR Assay for 1 the Detection and Genogrouping of Neisseria meningitidis	Hongfei Zhu	2011	Journal of Clinical Microbiology	No	Yes	No	Yes	ctrA	38969	Neisseria species	all	AATCTCTGCCTCACTGCCAT	257 pb
Development of a Multiplex PCR Assay for 1 the Detection and Genogrouping of Neisseria meningitidis	Hongfei Zhu	2011	Journal of Clinical Microbiology	No	Yes	No	Yes	porA	40218	Neisseria species	all	CTCATAGCCGCCCGTCA	158 pb
Development of a Multiplex PCR Assay for 1 the Detection and Genogrouping of Neisseria meningitidis	Hongfei Zhu	2011	Journal of Clinical Microbiology	No	Yes	No	Yes	porA	40170	Neisseria species	all	GCGGTTTTGCCGGGAACTAT	158 pb
Development of a Multiplex PCR Assay for 1 the Detection and Genogrouping of Neisseria meningitidis	Hongfei Zhu	2011	Journal of Clinical Microbiology	Yes (with B,C,29E, I/K)	No	No	Yes	sacD	37416	Serotype	A	TTTTATTCTTAGATGTTGACGTTTT	470 pb
Development of a Multiplex PCR Assay for 1 the Detection and Genogrouping of Neisseria meningitidis	Hongfei Zhu	2011	Journal of Clinical Microbiology	Yes (with B,C,29E, I/K)	No	No	Yes	sacD	37417	Serotype	A	ATGCCAGAAATGTTTAGGAGTT	470 pb
Development of a Multiplex PCR Assay for 1 the Detection and Genogrouping of Neisseria meningitidis	Hongfei Zhu	2011	Journal of Clinical Microbiology	Yes (with A,C,29E, I/K)	No	No	Yes	SiaD	37410	Serotype	B	TTTTTAGCATATTCAGGAAAGG	555 pb
Development of a Multiplex PCR Assay for 1 the Detection and Genogrouping of Neisseria meningitidis	Hongfei Zhu	2011	Journal of Clinical Microbiology	Yes (with A,C,29E, I/K)	No	No	Yes	SiaD	37411	Serotype	B	TTCAATGTGGTTGACAACATCT	555 pb
Development of a Multiplex PCR Assay for 1 the Detection and Genogrouping of Neisseria meningitidis	Hongfei Zhu	2011	Journal of Clinical Microbiology	Yes (with B,A,29E, I/K)	No	No	Yes	SiaD	37469	Serotype	C	TGTGCTAATCCCGCCTGA	381 pb
Development of a Multiplex PCR Assay for 1 the Detection and Genogrouping of Neisseria meningitidis	Hongfei Zhu	2011	Journal of Clinical Microbiology	Yes (with B,A,29E, I/K)	No	No	Yes	SiaD	37470	Serotype	C	AGAAAGCCGGGAATCGTT	381 pb
Development of a Multiplex PCR Assay for 1 the Detection and Genogrouping of Neisseria meningitidis	Hongfei Zhu	2011	Journal of Clinical Microbiology	Yes (with B,C,A, I/K)	No	No	Yes	cap29EH	39429	Serotype	E	TTGGCGGTTGAAACCTTAC	694 pb
Development of a Multiplex PCR Assay for 1 the Detection and Genogrouping of Neisseria meningitidis	Hongfei Zhu	2011	Journal of Clinical Microbiology	Yes (with B,C,A, I/K)	No	No	Yes	cap29EH	39430	Serotype	E	GCGTATCATGCTCCATTACCA	694 pb
Development of a Multiplex PCR Assay for 1 the Detection and Genogrouping of Neisseria meningitidis	Hongfei Zhu	2011	Journal of Clinical Microbiology	Yes (with B,C,29E, A)	No	No	Yes	wnmB	39433	Serotype	I/K	AATGTGTGTGCAGGAGCTTG	893 pb
Development of a Multiplex PCR Assay for 1 the Detection and Genogrouping of Neisseria meningitidis	Hongfei Zhu	2011	Journal of Clinical Microbiology	Yes (with B,C,29E, A)	No	No	Yes	wnmB	39434	Serotype	I/K	ATGCTTCGGTTGCCTGTC	893 pb
Development of a Multiplex PCR Assay for 1 the Detection and Genogrouping of Neisseria meningitidis	Hongfei Zhu	2011	Journal of Clinical Microbiology	Yes (with L,X, H, W135/Y)	No	No	Yes	capZC	37709	Serotype	Z	TATTGGCCTGAGCACCG	656 pb
Development of a Multiplex PCR Assay for 1 the Detection and Genogrouping of Neisseria meningitidis	Hongfei Zhu	2011	Journal of Clinical Microbiology	Yes (with L,X, H, W135/Y)	No	No	Yes	capZC	37710	Serotype	Z	AGGCGTACCGTCTGTAACTG	656 pb
Development of a Multiplex PCR Assay for 1 the Detection and Genogrouping of Neisseria meningitidis	Hongfei Zhu	2011	Journal of Clinical Microbiology	Yes (with Z,X, H, W135/Y)	No	No	Yes	lcbB	37406	Serotype	L	TTTGAATGTACCCTCTCCTCTG	988 pb
Development of a Multiplex PCR Assay for 1 the Detection and Genogrouping of Neisseria meningitidis	Hongfei Zhu	2011	Journal of Clinical Microbiology	Yes (with Z,X, H, W135/Y)	No	No	Yes	lcbB	37407	Serotype	L	TAACAGTCCTGATATCACTCCGTA	988 pb
Development of a Multiplex PCR Assay for 1 the Detection and Genogrouping of Neisseria meningitidis	Hongfei Zhu	2011	Journal of Clinical Microbiology	Yes (with Z,L, H, W135/Y)	No	No	Yes	xcbA	39431	Serotype	X	CTCTCGTCTACCAAATGGCTAT	777 pb
Development of a Multiplex PCR Assay for 1 the Detection and Genogrouping of Neisseria meningitidis	Hongfei Zhu	2011	Journal of Clinical Microbiology	Yes (with Z,L, H, W135/Y)	No	No	Yes	xcbA	39432	Serotype	X	GTGAGGGTGACATCCGCTA	777 pb
Development of a Multiplex PCR Assay for 1 the Detection and Genogrouping of Neisseria meningitidis	Hongfei Zhu	2011	Journal of Clinical Microbiology	Yes (with Z,L, X, W135/Y)	No	No	Yes	wnmA	36794	Serotype	H	TGATCTACCCAAGGCACATAC	1454 pb
Development of a Multiplex PCR Assay for 1 the Detection and Genogrouping of Neisseria meningitidis	Hongfei Zhu	2011	Journal of Clinical Microbiology	Yes (with Z,L, X, W135/Y)	No	No	Yes	wnmA	36795	Serotype	H	CAATCGGCTTATTGAGGGT	1454 pb
Development of a Multiplex PCR Assay for 1 the Detection and Genogrouping of Neisseria meningitidis	Hongfei Zhu	2011	Journal of Clinical Microbiology	Yes (with Z,L, X, H)	No	No	Yes	SynG	39435	Serotype	W/Y	AAGGTGAATCTTCCGAGCAG	520 pb
Development of a Multiplex PCR Assay for 1 the Detection and Genogrouping of Neisseria meningitidis	Hongfei Zhu	2011	Journal of Clinical Microbiology	Yes (with Z,L, X, H)	No	No	Yes	SynG	39436	Serotype	W/Y	CCATTGGAAATTTTCGCTT	520 pb
Development of a Multiplex PCR Assay for 1 the Detection and Genogrouping of Neisseria meningitidis	Hongfei Zhu	2011	Journal of Clinical Microbiology	Yes (with W135)	No	No	Yes	galE/ lipA	32526	Serotype	I	TATTGGTTCGCATACTGTCATT	5030 pb
Development of a Multiplex PCR Assay for 1 the Detection and Genogrouping of Neisseria meningitidis	Hongfei Zhu	2011	Journal of Clinical Microbiology	Yes (with W135)	No	No	Yes	galE/ lipA	45168	Serotype	I	GTCATAGACGATGGAATAGGGA	5030 pb
Development of a Multiplex PCR Assay for 1 the Detection and Genogrouping of Neisseria meningitidis	Hongfei Zhu	2011	Journal of Clinical Microbiology	Yes (with I)	No	No	Yes	synG	37473	Serotype	W	ACGGTATCTGATGAAATGCTG	476 pb
Development of a Multiplex PCR Assay for 1 the Detection and Genogrouping of Neisseria meningitidis	Hongfei Zhu	2011	Journal of Clinical Microbiology	Yes (with W135)	No	No	Yes	synG	37475	Serotype	W	TCATATACAACGATTGGAATATC	476 pb
Many carried meningococci lack the genes required for capsule synthesis and transport	Heike Claus	2002	Microbiology	No	Yes	No	Yes	mynB	NT2	Serotype	A	ATACTTAATAACAGAAAATGGCG	1617 pb
Many carried meningococci lack the genes required for capsule synthesis and transport	Heike Claus	2002	Microbiology	No	Yes	No	Yes	mynB	NT4	Serotype	A	ATGATGGTAATGGGAAAAGAGT	1617 pb
Many carried meningococci lack the genes required for capsule synthesis and transport	Heike Claus	2002	Microbiology	No	Yes	No	Yes	siaD	UE11A	Serotype	B	CTAATTCTCATTAATTT	Missing
Many carried meningococci lack the genes required for capsule synthesis and transport	Heike Claus	2002	Microbiology	No	Yes	No	Yes	siaD	UE13	Serotype	B	GGAGATCAGAAGTCATAGTA	Missing
Many carried meningococci lack the genes required for capsule synthesis and transport	Heike Claus	2002	Microbiology	No	Yes	No	Yes	siaD	HC2	Serotype	C	AAATCTATAAATTGACTC	Missing
Many carried meningococci lack the genes required for capsule synthesis and transport	Heike Claus	2002	Microbiology	No	Yes	No	Yes	siaD	HC4	Serotype	C	GGAGATTTGTTTAGCT	Missing
Methods in Molecular Medicine, Meningococcal Disease Protocols,	Malcolm Guiver and Ray Borrow		Humana Press Inc.	No	Yes	Yes	Yes	ctrA	forward	Neisseria species	All	GCTGCGGTAGGTGGTTCAA	111 bp	Probe: 5’ biotin-CAT TGC CAC GTG TCA GCT GCA CAT-3’
Methods in Molecular Medicine, Meningococcal Disease Protocols,	Malcolm Guiver and Ray Borrow		Humana Press Inc.	No	Yes	Yes	Yes	ctrA	reverse	Neisseria species	All	TTGTCGCGGATTTGCAACTA	111 bp	Probe: 5’ biotin-CAT TGC CAC GTG TCA GCT GCA CAT-3’
Methods in Molecular Medicine, Meningococcal Disease Protocols,	Malcolm Guiver and Ray Borrow		Humana Press Inc.	No	Yes	No	Yes	siaD	forward	Serotype	C	GCACATTCAGGCGGGATTAG	442 bp
Methods in Molecular Medicine, Meningococcal Disease Protocols,	Malcolm Guiver and Ray Borrow		Humana Press Inc.	No	Yes	No	Yes	siaD	reverse	Serotype	C	TCTCTTGTTGGGCTGTATGGTGTA	442 bp
Methods in Molecular Medicine, Meningococcal Disease Protocols,	Malcolm Guiver and Ray Borrow		Humana Press Inc.	No	Yes	No	Yes	siaD	forward	Serotype	B	CTCTCACCCTCAACCCAATGTC	457 bp
Methods in Molecular Medicine, Meningococcal Disease Protocols,	Malcolm Guiver and Ray Borrow		Humana Press Inc.	No	Yes	No	Yes	siaD	reverse	Serotype	B	TGTCGGCGGAATAGTAATAATGTT	457 bp
Methods in Molecular Medicine, Meningococcal Disease Protocols,	Malcolm Guiver and Ray Borrow		Humana Press Inc.	No	Yes	No	Yes	siaD	forward	Serotype	W/Y	CAAACGGTATCTGATGAAATGCTGGAAG	530 bp
Methods in Molecular Medicine, Meningococcal Disease Protocols,	Malcolm Guiver and Ray Borrow		Humana Press Inc.	No	Yes	No	Yes	siaD	reverse	Serotype	W/Y	TTAAAGCTGCGCGGAAGAATAGTGAAAT	530 bp
Methods in Molecular Medicine, Meningococcal Disease Protocols,	Malcolm Guiver and Ray Borrow		Humana Press Inc.	No	Yes	Yes	No	siaD	forward	Serotype	B	TGCATGTCCCCTTTCCTGA	Missing	Probe: 5’ FAM-TGCTTATTCCTCCAGCATGCGCAAA-3’
Methods in Molecular Medicine, Meningococcal Disease Protocols,	Malcolm Guiver and Ray Borrow		Humana Press Inc.	No	Yes	Yes	No	siaD	reverse	Serotype	B	AATGGGGTAGCGTTGACTAACAA	Missing	Probe: 5’ FAM-TGCTTATTCCTCCAGCATGCGCAAA-3’
Methods in Molecular Medicine, Meningococcal Disease Protocols,	Malcolm Guiver and Ray Borrow		Humana Press Inc.	No	Yes	Yes	No	siaD	forward	Serotype	C	TGCTTATTCCTCCAGCATGCGCAAA	Missing	Probe: 5’ FAM- TTGGCTTGTGCTAATCCCGCCTGA-3’
Methods in Molecular Medicine, Meningococcal Disease Protocols,	Malcolm Guiver and Ray Borrow		Humana Press Inc.	No	Yes	Yes	No	siaD	reverse	Serotype	C	TGAGATATGCGGTATTTGTCTTGAAT	Missing	Probe: 5’ FAM- TTGGCTTGTGCTAATCCCGCCTGA-3’
Consecutive Use of Two Multiplex PCR-Based Assays for Simultaneous Identification and Determination of CapsularStatus of Nine Common Neisseria meningitidis Serogroups Associated with Invasive Disease	Déirée E. Bennett	2006	Journal of Clinical Microbiology	Yes ( with A, B,C, W135, X)	No	No	Yes	siaD	siaD YF	Serotype	Y	CATCTCAAAGCGAAGGCTTTGG	330 pb
Consecutive Use of Two Multiplex PCR-Based Assays for Simultaneous Identification and Determination of CapsularStatus of Nine Common Neisseria meningitidis Serogroups Associated with Invasive Disease	Déirée E. Bennett	2006	Journal of Clinical Microbiology	Yes ( with A, B,C, W135, X)	No	No	Yes	siaD	siaD YWR	Serotype	Y	TTGGAATTCGTCCAATTCTTTTCG	330 pb
Consecutive Use of Two Multiplex PCR-Based Assays for Simultaneous Identification and Determination of CapsularStatus of Nine Common Neisseria meningitidis Serogroups Associated with Invasive Disease	Déirée E. Bennett	2006	Journal of Clinical Microbiology	Yes ( with A, B,C, W135, X)	No	No	Yes	siaD	siaD W135F	Serotype	W	GGTGTATGATATTCCAATCGTTGTA	300 pb
Consecutive Use of Two Multiplex PCR-Based Assays for Simultaneous Identification and Determination of CapsularStatus of Nine Common Neisseria meningitidis Serogroups Associated with Invasive Disease	Déirée E. Bennett	2006	Journal of Clinical Microbiology	Yes ( with A, B,C, W135, X)	No	No	Yes	siaD	siaD YWR	Serotype	W	TTGGAATTCGTCCAATTCTTTTCG	300 pb
Consecutive Use of Two Multiplex PCR-Based Assays for Simultaneous Identification and Determination of CapsularStatus of Nine Common Neisseria meningitidis Serogroups Associated with Invasive Disease	Déirée E. Bennett	2006	Journal of Clinical Microbiology	Yes ( with 29E)	No	No	Yes	IGS	IGS F	"serotype"	cnl	TGCCTCCGTGATGCCGTCTG	103 pb
Consecutive Use of Two Multiplex PCR-Based Assays for Simultaneous Identification and Determination of CapsularStatus of Nine Common Neisseria meningitidis Serogroups Associated with Invasive Disease	Déirée E. Bennett	2006	Journal of Clinical Microbiology	Yes ( with 29E)	No	No	Yes	IGS	IGS R	"serotype"	cnl	CCTTTCAGATTGTATCGTGC	103 pb
Consecutive Use of Two Multiplex PCR-Based Assays for Simultaneous Identification and Determination of CapsularStatus of Nine Common Neisseria meningitidis Serogroups Associated with Invasive Disease	Déirée E. Bennett	2006	Journal of Clinical Microbiology	Yes ( with cnl)	No	No	Yes	ctrA	Sg 29EF2	serotype	E	ATTACGCTGACGGCATGTGGA	667 pb
Consecutive Use of Two Multiplex PCR-Based Assays for Simultaneous Identification and Determination of CapsularStatus of Nine Common Neisseria meningitidis Serogroups Associated with Invasive Disease	Déirée E. Bennett	2006	Journal of Clinical Microbiology	Yes ( with cnl)	No	No	Yes	ctrA	ctrA UR	serotype	E	TTGTCGCGGATTTGCAACTA	667 pb
Use of a New Single Multiplex PCR-Based Assay forDirect Simultaneous Characterization of SixNeisseria meningitidis Serogroups	Christophe Fraisier et al.	2009	Journal of Clinical Microbiology	Yes (A,B,C, W135, X)	No	No	Yes	siaD	98-36	Serotype	Y	ACGATATCCCTATCCTTGCCTA	75 pb
Simultaneous approach for nonculture PCR-based identification and serogroup prediction of Neisseria meningitidis.	Taha, M.-K.	2000	Journal of Clinical Microbiology	Yes (A,B,C, W135, X)	No	No	Yes	siaD	98-35	Serotype	Y	CTGAAGCGTTTTCATTATAATTGCTAA	75 pb
Use of a New Single Multiplex PCR-Based Assay forDirect Simultaneous Characterization of SixNeisseria meningitidis Serogroups	Christophe Fraisier et al.	2009	Journal of Clinical Microbiology	Yes (A,B,C, W135, X)	No	No	Yes	ctrA	XF	Serotype	X	AATGCAAATTCAATTGGTTG	190 pb
Use of a New Single Multiplex PCR-Based Assay forDirect Simultaneous Characterization of SixNeisseria meningitidis Serogroups	Christophe Fraisier et al.	2009	Journal of Clinical Microbiology	Yes (A,B,C, W135, X)	No	No	Yes	ctrA	XR	Serotype	X	CTTGGGCCTTATACAAAGAC	190 pb
Use of Real-Time PCR To Resolve Slide Agglutination Discrepancies in Serogroup Identification of Neisseria meningitidis	Elizabeth A. Mothershed et al.	2004	Journal of Clinical Microbiology	No	Yes	Yes	No	ctrA	F753	Neisseria species	all	TGTGTTCCGCTATACGCCATT	114 pb	Probe: (Pb820) AACCTTGAGCAATCCATTTATCCTGACGTTCT
Use of Real-Time PCR To Resolve Slide Agglutination Discrepancies in Serogroup Identification of Neisseria meningitidis	Elizabeth A. Mothershed et al.	2004	Journal of Clinical Microbiology	No	Yes	Yes	No	ctrA	R846	Neisseria species	all	GCCATATTCACACGATATACC	114 pb
Use of Real-Time PCR To Resolve Slide Agglutination Discrepancies in Serogroup Identification of Neisseria meningitidis	Elizabeth A. Mothershed et al.	2004	Journal of Clinical Microbiology	No	Yes	Yes	No	sacB	F2531	Serotype	A	AAAATTCAATGGGTATATCACGAAGA	92 pb	Probe: (Pb2591) CTAAAAGTAGGAAGGGCACTTTGTGGCATAAT
Use of Real-Time PCR To Resolve Slide Agglutination Discrepancies in Serogroup Identification of Neisseria meningitidis	Elizabeth A. Mothershed et al.	2004	Journal of Clinical Microbiology	No	Yes	Yes	No	sacB	R2624	Serotype	A	ATATGGTGCAAGCTGGTTTCAATAG	92 pb
Use of Real-Time PCR To Resolve Slide Agglutination Discrepancies in Serogroup Identification of Neisseria meningitidis	Elizabeth A. Mothershed et al.	2004	Journal of Clinical Microbiology	No	Yes	Yes	No	slaD	F3872	Serotype	B	CCCATTTCAGATGATTTGT	162 pb	Probe: (Pb3974) ATGGGCAACAACTATGTAATGTCTTTATT /(Pb3974(C/T)b ) ATGGG(C/T)AACAACTATGTAATGTCTTTATT
Use of Real-Time PCR To Resolve Slide Agglutination Discrepancies in Serogroup Identification of Neisseria meningitidis	Elizabeth A. Mothershed et al.	2004	Journal of Clinical Microbiology	No	Yes	Yes	No	siaD	R4013	Serotype	B	AGCCGAGGGTTTATTTCTAC	162 pb
Use of Real-Time PCR To Resolve Slide Agglutination Discrepancies in Serogroup Identification of Neisseria meningitidis	Elizabeth A. Mothershed et al.	2004	Journal of Clinical Microbiology	No	Yes	Yes	No	siaD	F478	Serotype	C	CTTTCCCTGAGTATGCGAAAAAA	77 pb	Probe: (Pb495) TTTCAATGCTAATGAATACCACCGTTTTTTTGC
Use of Real-Time PCR To Resolve Slide Agglutination Discrepancies in Serogroup Identification of Neisseria meningitidis	Elizabeth A. Mothershed et al.	2004	Journal of Clinical Microbiology	No	Yes	Yes	No	siaD	R551	Serotype	C	TGCTAATCCCGCCTGAATG	77 pb
Use of Real-Time PCR To Resolve Slide Agglutination Discrepancies in Serogroup Identification of Neisseria meningitidis	Elizabeth A. Mothershed et al.	2004	Journal of Clinical Microbiology	No	Yes	Yes	No	synF/G	F1068	Serotype	W	GTGAGGGATTTCCATATATATTTA	147 pb	Probe: (Pb1139) TATGGAGCGAATGATTACAGTAACTATAA
Use of Real-Time PCR To Resolve Slide Agglutination Discrepancies in Serogroup Identification of Neisseria meningitidis	Elizabeth A. Mothershed et al.	2004	Journal of Clinical Microbiology	No	Yes	Yes	No	synF/G	R1214	Serotype	W	TTGCCATTCCAGAAATATCA	147 pb
Use of Real-Time PCR To Resolve Slide Agglutination Discrepancies in Serogroup Identification of Neisseria meningitidis	Elizabeth A. Mothershed et al.	2004	Journal of Clinical Microbiology	No	Yes	Yes	No	synF/G	F1019	Serotype	Y	GAGCAGGAAATTTATGAGAATACAGA	140 pb	Probe: (Pb1098) GTATGGTGTACGATATCCCTATCCTTGCCTATAAT
Use of Real-Time PCR To Resolve Slide Agglutination Discrepancies in Serogroup Identification of Neisseria meningitidis	Elizabeth A. Mothershed et al.	2004	Journal of Clinical Microbiology	No	Yes	Yes	No	synF/G	R1158	Serotype	Y	CTAAAATCATTCGCTCCATAT	140 pb
Use of Real-Time PCR To Resolve Slide Agglutination Discrepancies in Serogroup Identification of Neisseria meningitidis	Elizabeth A. Mothershed et al.	2004	Journal of Clinical Microbiology	No	Yes	Yes	No	xcbB	F173	Serotype	X	TGTCCCCAACCGTTTATTGG	66 pb
Use of Real-Time PCR To Resolve Slide Agglutination Discrepancies in Serogroup Identification of Neisseria meningitidis	Elizabeth A. Mothershed et al.	2004	Journal of Clinical Microbiology	No	Yes	Yes	No	xcbB	R237	Serotype	X	TGCTGCTATCATAGCCGCC	66 pb
Clinical validation of multiplex real time PCR assay for detection of bacterial meningitis pathogens	Xin Wang et al.	2011	Journal of Clinical Microbiology	yes	No	Yes	No	CtrA	F753	Neisseria species	CtrA	TGTGTTCCGCTATACGCCATT	114 pb
Clinical validation of multiplex real time PCR assay for detection of bacterial meningitis pathogens	Xin Wang et al.	2011	Journal of Clinical Microbiology	yes	No	Yes	No	CtrA	R846	Neisseria species	CtrA	GCCATATTCACACGATATACC	114 pb	Pb820i FAM: AACCTTGAGCAATCCATTTATCCTGACGTTCT
Clinical validation of multiplex real time PCR assay for detection of bacterial meningitis pathogens	Xin Wang et al.	2011	Journal of Clinical Microbiology	yes	No	Yes	No	csab	F2531	Serotype	A	AAAATTCAATGGGTATATCACGAAGA	92 pb
Clinical validation of multiplex real time PCR assay for detection of bacterial meningitis pathogens	Xin Wang et al.	2011	Journal of Clinical Microbiology	yes	No	Yes	No	csab	R2624	Serotype	A	ATATGGTGCAAGCTGGTTTCAATAG	92 pb	Pb2591i HEX: CTAAAAGTAGGAAGGGCACTTTGTGGCATAAT
Clinical validation of multiplex real time PCR assay for detection of bacterial meningitis pathogens	Xin Wang et al.	2011	Journal of Clinical Microbiology	yes	No	Yes	No	csw	F857	Serotype	W	TATTTATGGAAGGCATGGTGTATG	129 pb
Clinical validation of multiplex real time PCR assay for detection of bacterial meningitis pathogens	Xin Wang et al.	2011	Journal of Clinical Microbiology	yes	No	Yes	No	csw	R964	Serotype	W	TTGCCATTCCAGAAATATCACC	129 pb	Pb907i FAM: AAATATGGAGCGAATGATTACAGTAACTATAATGAA
Clinical validation of multiplex real time PCR assay for detection of bacterial meningitis pathogens	Xin Wang et al.	2011	Journal of Clinical Microbiology	yes	No	Yes	No	csxb	F173	Serotype	X	TGTCCCCAACCGTTTATTGG	66 pb
Clinical validation of multiplex real time PCR assay for detection of bacterial meningitis pathogens	Xin Wang et al.	2011	Journal of Clinical Microbiology	yes	No	Yes	No	csxb	R237	Serotype	X	TGCTGCTATCATAGCCGCC	66 pb	Pb196 CY5: TGTTTGCCCACATGAATGGCGG
Clinical validation of multiplex real time PCR assay for detection of bacterial meningitis pathogens	Xin Wang et al.	2011	Journal of Clinical Microbiology	yes	No	Yes	No	csb	F737	Serotype	B	GCTACCCCATTTCAGATGATTTGT	169 pb
Clinical validation of multiplex real time PCR assay for detection of bacterial meningitis pathogens	Xin Wang et al.	2011	Journal of Clinical Microbiology	yes	No	Yes	No	csb	R882	Serotype	B	ACCAGCCGAGGGTTTATTTCTAC	169 pb	Pb839i CY5: AAGAGATGGGYAACAACTATGTAATGTCTTTATTT
Clinical validation of multiplex real time PCR assay for detection of bacterial meningitis pathogens	Xin Wang et al.	2011	Journal of Clinical Microbiology	yes	No	Yes	No	csc	F478	Serotype	C	CCCTGAGTATGCGAAAAAAATT	77 pb
Clinical validation of multiplex real time PCR assay for detection of bacterial meningitis pathogens	Xin Wang et al.	2011	Journal of Clinical Microbiology	yes	No	Yes	No	csc	R551	Serotype	C	TGCTAATCCCGCCTGAATG	77 pb	Pb4951 FAM: TTTCAATGCTAATGAATACCACCGTTTTTTTGC
Clinical validation of multiplex real time PCR assay for detection of bacterial meningitis pathogens	Xin Wang et al.	2011	Journal of Clinical Microbiology	yes	No	Yes	No	csy	F787	Serotype	Y	TCCGAGCAGGAAATTTATGAGAATAC	146 pb
Clinical validation of multiplex real time PCR assay for detection of bacterial meningitis pathogens	Xin Wang et al.	2011	Journal of Clinical Microbiology	yes	No	Yes	No	csy	R929	Serotype	Y	TTGCTAAAATCATTCGCTCCATAT	146 pb	Pb1099i HEX:TATGGT GTACGATATCCCTATCCTTGCCTATAAT
A novel porA-based real-time PCR for detection of meningococcal carriage	2006	2005	Journal of Medical microbiology	No	Yes	yes	no	porA	forward	Neisseria species	All	GCTTCGGT AATGCAGTTCCA	127 pb
A novel porA-based real-time PCR for detection of meningococcal carriage	Jordens Z. et al	2005	Journal of Medical microbiology	No	Yes	yes	no	porA	reverse	Neisseria species	All	CGTTTGGAAAA ATCATAATCAACG	127 pb	Probe labelled FAM 5′-TGGTATTTTCG CCTTTTTTACCGCGTT-3′
SodC-based real time PCR for detection of Neisseria meningitidis	Dolan Thomas J et al	2011	Plos One	No	yes	yes	no	sodC	Nm sodC Fwd 351	Neisseria species	All	GCACACTTAGGTGATTTACCTGCAT	127 pb
SodC-based real time PCR for detection of Neisseria meningitidis	Dolan Thomas J et al	2011	Plos One	No	yes	yes	no	sodC	Nm sodC Rev 478	Neisseria species	All	CCACCCGTGTGGATCATAATAGA	127 pb	Nm sodC Pb387 (FAM)-CAT GAT GGC ACA GCA ACA AAT CCT GTT T-(BHQ1)
SodC-based real time PCR for detection of Neisseria meningitidis	Dolan Thomas J et al	2011	Plos One	No	yes	no	yes	sodC	Nm sodC-Fwd	Neisseria species	All	CCT TAT TAG CAC TAG CGG TTA G	537 pb
SodC-based real time PCR for detection of Neisseria meningitidis	Dolan Thomas J et al	2011	Plos One	No	yes	no	yes	sodC	Nm sodC-Rev	Neisseria species	All	CCG GTC ATC TTT TAT GCT CCA A	537 pb
Neisseria meningitidis serogroup X outbreak in Burkina Faso 2009-2010	Yaro, S et al	2012	Open Journal of Internal Medicine	No	Yes	No	Yes	xcbA	X-10	Serotype	X	ACAGCCCATAAAACACCCGTATCATC	202 pb
Neisseria meningitidis serogroup X outbreak in Burkina Faso 2009-2010	Yaro, S et al	2012	Open Journal of Internal Medicine	No	Yes	No	Yes	xcbA	X-11	Serotype	X	GTGATTGGAATCTTGCAATATCGGT	202 pb
Development of a Multiplex PCR Assay for 1 the Detection and Genogrouping of Neisseria meningitidis	Hongfei Zhu	2011	Journal of Clinical Microbiology	Yes (with B,C,A, I/K)	No	No	Yes	cap29EH	39429	Serotype	E	TTGGCGGTTGAAACCTTAC	694 pb
Development of a Multiplex PCR Assay for 1 the Detection and Genogrouping of Neisseria meningitidis	Hongfei Zhu	2011	Journal of Clinical Microbiology	Yes (with B,C,A, I/K)	No	No	Yes	cap29EH	39430	Serotype	E	GCGTATCATGCTCCATTACCA	694 pb
Development of a Multiplex PCR Assay for 1 the Detection and Genogrouping of Neisseria meningitidis	Hongfei Zhu	2011	Journal of Clinical Microbiology	Yes (with Z,L, X, W135/Y)	No	No	Yes	wnmA	36794	Serotype	H	TGATCTACCCAAGGCACATAC	1454 pb
Development of a Multiplex PCR Assay for 1 the Detection and Genogrouping of Neisseria meningitidis	Hongfei Zhu	2011	Journal of Clinical Microbiology	Yes (with Z,L, X, W135/Y)	No	No	Yes	wnmA	36795	Serotype	H	CAATCGGCTTATTGAGGGT	1454 pb
Consecutive Use of Two Multiplex PCR-Based Assays for Simultaneous Identification and Determination of CapsularStatus of Nine Common Neisseria meningitidis Serogroups Associated with Invasive Disease	Déirée E. Bennett	2006	Journal of Clinical Microbiology	Yes ( with 29E)	No	No	Yes	IGS	IGS F	"serotype"	cnl	TGCCTCCGTGATGCCGTCTG	103 pb
Consecutive Use of Two Multiplex PCR-Based Assays for Simultaneous Identification and Determination of CapsularStatus of Nine Common Neisseria meningitidis Serogroups Associated with Invasive Disease	Déirée E. Bennett	2006	Journal of Clinical Microbiology	Yes ( with 29E)	No	No	Yes	IGS	IGS R	"serotype"	cnl	CCTTTCAGATTGTATCGTGC	103 pb
Consecutive Use of Two Multiplex PCR-Based Assays for Simultaneous Identification and Determination of CapsularStatus of Nine Common Neisseria meningitidis Serogroups Associated with Invasive Disease	Déirée E. Bennett	2006	Journal of Clinical Microbiology	Yes ( with cnl)	No	No	Yes	ctrA	Sg 29EF2	serotype	E	ATTACGCTGACGGCATGTGGA	667 pb
Consecutive Use of Two Multiplex PCR-Based Assays for Simultaneous Identification and Determination of CapsularStatus of Nine Common Neisseria meningitidis Serogroups Associated with Invasive Disease	Déirée E. Bennett	2006	Journal of Clinical Microbiology	Yes ( with cnl)	No	No	Yes	ctrA	ctrA UR	serotype	E	TTGTCGCGGATTTGCAACTA	667 pb
