# Supplementary material for: Development of a PCR algorithm to detect and characterize Neisseria meningitidis carriage isolates in the African meningitis belt
Source: PLoS One. 2018 Dec 5;13(12):e0206453. doi: 10.1371/journal.pone.0206453 (PMC6281270; doi:10.1371/journal.pone.0206453)
Supplement: S2 Table — Results of the BLAST analyses performed for each primer and probe using the NCBI BLAST tool. All BLAST results shown were done in the nucleotide collection database, against N. meningitidis (taxon id 487). The Tm and possible dimers were obtained using the primer express design tool. (XLSX) [file pone.0206453.s003.xlsx]

## Sheet: qPCR and Gel-based
	A.
	Real-time PCR (qPCR)	N.m			Cnl				sodC			primer sequence (5'-->3')	Primer design comments	Blast comments
		porA_fwd	porA_rev	porA_probe	cnl_fwd	cnl_fwd 2	cnl_rev	cnl_probe	Fwd 351	Rev 478	sodC Pb387 NED			in N.m megablast
N.m	porA_fwd	dimer										GCCGGCGTTGATTATGATTT	Tm 58.5	100% coverage in por A (E=0.0003)
	porA_rev	dimer	dimer									AGTTGCCGATGCCGGTATT	Tm 59	100% coverage in por A (E=0.001)
	porA_probe	ok	dimer	ok								CTTCCGCCATCGTGTC	Tm 69 (MGB) CC dinucleotide in the middle of probe	100% coverage in por A (E=0.037)
Cnl	cnl_fwd	dimer	ok	ok	ok							GAATTGCATAGGTTATCCAAAATCAC	Tm 58	galE: 100% % coverage ( E=10^-7)/ also in N.m gene Lcba (E=10^-7)
	cnl_fwd 2	ok	ok	ok	dimer	ok						GAGTTGCACAGATTATCCAGAATCAC	Tm 59.1	galE: 96% (E=4*10^-5)- 100% (E=10^-7)
	cnl_rev	dimer	ok	ok	ok	ok	ok					TTTGCCCGATACAATCTGAAAG	Tm 57.9	100% coverage in tex/galE intergenic sequences (E=2*10^-5)
	cnl_probe	ok	ok	ok	ok	dimer	ok	dimer				ATAAAACCGGTGCCGCC	Tm 68 (MGB); strech A but <6	100% coverage in galE (E=0.009)/ , ctrA and lcba genes (E=0.009)
sodC	Fwd 351	ok	ok	ok	ok	dimer	ok	ok	ok			GCACACTTAGGTGATTTACCTGCAT	Tm 59.5	100% coverage in sodC (E=5*10^-7)
	Rev 478	dimer	dimer	ok	dimer	dimer	ok	ok	dimer	dimer		CCACCCGTGTGGATCATAATAGA	Tm 59.6	100% coverage in sodC (E=6*10^-6)
	sodC Pb387 (NED)	ok	ok	dimer	ok	ok	ok	ok	dimer	dimer	ok	CATGATGGCACAGCAA	Tm 69 (MGB)	100% coverage in sodC (E=0.037)
	B.
				Gel-based PCR		N.m		Cnl		sodC		primer sequence (5'-->3')	Primer design comments	Blast comments
						porA 2F	porA 15R	GH26R (cnl aF)	HC344 (cnl aR)	Nm sodC-Fwd	Nm sodC-Rev			in N.m megablast
				N.m	porA 2F	ok						GCGGTTTTGCCGGGAACTAT	Tm 64.0	100% coverage in porA (E=7*10^-4)
					porA 15R	ok	ok					AGTGGCGGCAATTTCGGTCGTACT	Tm 67.3	100% converage in porA (E=1*10^6)
				cnl	GH26R (cnl aF)	ok	ok	dimer				GGTCGTCTGAAAGCTTGCCTTGCTC	Tm 67.1	100 coverage in Nm capsular cluster (E=4*10-7)
					HC344 (cnl aR)	ok	ok	dimer	ok			GGATTGGACGAGCGAGAC	Tm 55.2	100% coverage in galE (E=0,002)
				sodC	Nm sodC-Fwd	ok	ok	ok	ok	dimer		GCGGTTAGTGCAGTATGTTCAG	Tm 56.3	100% coverage in Nm sodC (E=2*10^-5)
					Nm sodC-Rev	ok	ok	ok	ok	dimer	ok	TAATCACGCCACATGCCATA	Tm 57.1	100% coverage in Nm sodC (E=2*10^-4)
	C.
	Real-time PCR (qPCR)		A			W			X			primer sequence (5'-->3')	Primer design comments	Blast comments
			F2531	R2624	PB2591i (Hex)	F857	R964	Pb907i (FAM)	F173	R237	Pb196 (Cy5)			in N.m megablast
	A	F2531	ok									AAAATTCAATGGGTATATCACGAAGA	Tm 58	100% coverage in Nm sacB (E= 1*10-7)
		R2624	ok	dimer								ATATGGTGCAAGCTGGTTTCAATAG	Tm 59.4	100% coverage in Nm sacB (E= 4*10-7)
		PB2591i (Hex)	dimer	dimer	dimer							CTAAAAG"T"AGGAAGGGCACTTTGTGGCATAAT	Tm 66.3 (BHQ)	100% coverage in Nm sacB (E= 4*10-11)
	W	F857	dimer	ok	ok	ok						TATTTATGGAAGGCATGGTGTATG	Tm 56.8	100% coverage in Nm synG/SiaD-W (E=1*10-6)
		R964	ok	ok	dimer	ok	ok					TTGCCATTCCAGAAATATCACC	Tm 57.6	100% coverage in Nm synG/siaD-W, synF/SiaD-Y (E= 2*10-5)
		Pb907i (FAM)	ok	ok	dimer	dimer	ok	dimer				AAATATGGAGCGAA"T"GATTACAGTAACTATAATGAA	Tm 63 (BHQ)	100% coverage in Nm synG (E=2*10-13)
	X	F173	ok	ok	ok	ok	dimer	ok	ok			TGTCCCCAACCGTTTATTGG	Tm 59.1	100% coverage in Nm XcbB (E= 2*10-4)
		R237	ok	ok	ok	ok	ok	ok	ok	dimer		TGCTGCTATCATAGCCGCC	Tm 58.6	100% coverage in Nm XcbB (E= 7*10-4)
		Pb196 (Cy5)	ok	ok	ok	ok	dimer	ok	ok	dimer	ok	TGTTTGCCCACA“T”GAATGGCGG	Tm 68.5 (BHQ); G at the 3' end	100% coverage in Nm XcbB (E= 2*10-5)
	D.
				Gel-based PCR		A		W		X		primer sequence (5'-->3')	Primer design comments	Blast comments
						98-28 (AF)	98-29 (AR)	98-32 (W135F)	98-33 (W135R)	X-10 (F)	X-11 (R)			in N.m megablast
				A	98-28 (AF)	dimer						CGCAATAGGTGTATATATTCTTCC	Tm 53.1	100% coverage in Nm sacB (E= 1*10-6)
					98-29 (AR)	ok	ok					CGTAATAGTTTCGTATGCCTTCTT	Tm 55	100% coverage in Nm sacB (E= 9*10-5)
				W	98-32 (W135F)	ok	ok	ok				CAGAAAGTGAGGGATTTCCATA	Tm 54.	100% coverage in Nm synG/SiaD-W (E=2*10-5)
					98-33 (W135R)	ok	dimer	dimer	dimer			CACAACCATTTTCATTATAGTTACTGT	Tm 54	100% coverage in Nm synG/SiaD-W (E=3*10-8)
				X	X-10 (F)	dimer	ok	ok	dimer	ok		ACAGCCCATAAAACACCCGTATCATC	Tm 63.8	100% coverage in Nm XcbA (E= 1*10-7)
					X-11 (R)	ok	ok	ok	ok	ok	dimer	GTGATTGGAATCTTCCAATATCGGT	Tm 60.2	100% coverage in Nm XcbA (E= 1*10-4)
	E.
	Real-time PCR (qPCR)		B			C			Y			primer sequence (5'-->3')	Primer design comments	Blast comments
			F737	R882	Pb839i (Cy5)	F478	R551	Pb495i (FAM)	F787	R929	Pb1099i (Hex)			in N.m megablast
	B	F737	ok									GCTACCCCATTTCAGATGATTTGT	Tm 59.3	100% coverage in Nm SiaD (E=1*10-6)
		R882	ok	ok								ACCAGCCGAGGGTTTATTTCTAC	Tm 58.6	100% coverage in Nm SiaD (E=5*10-6)
		Pb839i (Cy5)	dimer	dimer	dimer							AAGAGATGGGYAACAAC "T" ATGTAATGTCTTTATTT	Tm 64 (BHQ)	100% coverage in Nm SiaD (E=5*10-12)
	C	F478	ok	ok	ok	ok						CCCTGAGTATGCGAAAAAAATT	Tm 56.2	100% coverage in Nm SiaD/synE (E=2*10-5)
		R551	dimer	ok	ok	ok	ok					TGCTAATCCCGCCTGAATG	Tm 58.3	100% coverage in Nm SiaD/synE (E=7*10-4)
		Pb495i (FAM)	ok	dimer	ok	ok	ok	dimer				TTTCAATGC"T"AATGAATACCACCGTTTTTTTGC	Tm 68.5 (BHQ)	100% coverage in Nm SiaD/synE (E=1*10-11)
	Y	F787	dimer	dimer	ok	ok	ok	ok	ok			TCCGAGCAGGAAATTTATGAGAATAC	Tm 59.8	100% coverage in Nm SiaD/synF (E=1*10-7)
		R929	dimer	ok	ok	ok	ok	ok	dimer	ok		TTGCTAAAATCATTCGCTCCATAT	Tm 58	100% coverage in Nm SiaD/synF (E=1*10-6)
		Pb1099i (Hex)	dimer	ok	dimer	dimer	ok	dimer	dimer	ok	dimer	TATGGT G”T”ACGATATCCCTATCCTTGCCTATAAT	Tm 64.8 (BHQ)	100% coverage in Nm SiaD/synF (E=3*10-12)
	F.
				Gel-based PCR		B		C		Y		primer sequence (5'-->3')	Primer design comments	Blast comments
						98-20 (BF)	98-19 (BR)	98-17 (CF)	98-18 (CR)	98-34 (YF)	98-35 (YR)			in N.m megablast
				B	98-20 (BF)	dimer						GCATGCTGGAGGAATAAGCATTAA	Tm 60.4	100% coverage in Nm SiaD (E=1*10-6)
					98-19 (BR)	ok	ok					GGATCATTTCAGTGTTTTCCACCA	Tm 60.9	100% coverage in Nm SiaD (E=1*10-6)
				C	98-17 (CF)	dimer	ok	ok				TCA AAT GAG TTT GCG AAT AGA AGG T	Tm 59.2	100% coverage in Nm SiaD/synE (E=4*10-7)
					98-18 (CR)	dimer	ok	dimer	dimer			CAA TCA CGA TTT GCC CAA TTG AC	Tm 62.2	100% coverage in Nm SiaD/synE (E=5*10-6)
				Y	98-34 (YF)	ok	ok	ok	dimer	dimer		CTC AAA GCG AAG GCT TTG GTT A	Tm 59.5	100% coverage in Nm SiaD/synF (E=2*10-5)
					98-35 (YR)	ok	dimer	ok	dimer	dimer	dimer	CTG AAG CGT TTT CAT TAT AAT TGC TAA	Tm 58.2	100% coverage in Nm SiaD/synF (E=3*10-8)
	G.
	Real-time PCR (qPCR)		H			Z			E			primer sequence (5'-->3')	Primer design comments	Blast comments
			cshC-1_Fwd1	cshC-1_Rev1	cshC-1_probe1	cszC-1_Fwd1	cszC-1_Rev1	cszC-1_probe1	cseE-2_Fwd1	cseE-2_Rev1	cseE-2_probe1			in N.m megablast
	H	cshC-1_Fwd1	ok									AAGCCCGTTCCAAGATCATG	Tm 58.6	100% coverage in Nm.H only (E=0.0002)
		cshC-1_Rev1	ok	ok								GCGGTTTGGAGAAATAATATGTGTT	Tm 58.5	100% coverage in Nm.H only (E= 4*10-7))
		cshC-1_probe1	ok	ok	ok							AATGTCAGCCGTAACTT	Tm 68 (MGB)	100% coverage in Nm.H only (E= 0.007)
	Z	cszC-1_Fwd1	ok	dimer	ok	ok						CAGGCCGAAGAGCGTTATCA	Tm 59.9	100% coverage in Nm.Z only (E= 2*10-4)
		cszC-1_Rev1	ok	dimer	ok	ok	dimer					CGCCATTCAGGGCGATT	Tm 59.1	100% coverage in Nm.Z only (E= 0.007)
		cszC-1_probe1	ok	ok	ok	dimer	ok	ok				ACAGCTCTGGCCTTAG	Tm 69 (MGB), G residue at 3' end	100% coverage in Nm.Z only (E= 0.027)
	E	cseE-2_Fwd1	ok	ok	dimer	ok	ok	ok	ok			GAGGCTGGCAATGACCAATT	Tm 58.6	100% coverage in NmE cap29E (E=2*10-4)
		cseE-2_Rev1	ok	ok	ok	ok	ok	ok	ok	ok		CCCAGCATATCGACAACCAA	Tm 58	100% coverage in NmE cap29E (E=2*10-4)
		cseE-2_probe1	dimer	ok	ok	ok	ok	ok	ok	ok	ok	ATCTTATGTGAACGTGGCGC	Tm 69 (MGB)	100% coverage in NmE cap29E (E=2*10-4)
	H.
				Gel-based PCR		H		Z		E		primer sequence (5'-->3')	Primer design comments	Blast comments
						cshC-F1	cshC-F1	cszC_Fwd4	cszC_Rev4	39429 (29E aF)	39430 (29E aR)			in N.m megablast
				H	cshC-F1	dimer						GTGCCGATATTGCCTCAGAT	Tm 56.3	100% coverage in Nm.H only (E= 2*10-4)
					cshC-R1	ok	ok					CTTCGGATGGGAACTTGAAA	Tm 56.3	100% coverage in Nm.H only (E= 2*10-4)
				Z	cszC_Fwd4	ok	ok	ok				AGGTTCATCTGCTGGGATTACGCT	Tm 63.1	100% coverage in Nm.Z only (E= 1*10-6)
					cszC_Rev4	ok	ok	ok	ok			AAGCGATTAATGGCCTGTTGCTGG	Tm 65.9	100% coverage in Nm.Z only (E= 1*10-6)
				E	39429 (29E aF)	ok	ok	ok	ok	ok		TTGGCGGTTGAAACCTTAC	Tm 54.9	100% coverage in NmE cap29E (E=7*10-4)
					39430 (29E aR)	ok	ok	ok	dimer	ok	ok	GCGTATCATGCTCCATTACCA	Tm 57.2	100% coverage in NmE cap29E (E=6*10-5)
