# Supplementary material for: Development of a PCR algorithm to detect and characterize Neisseria meningitidis carriage isolates in the African meningitis belt
Source: PLoS One. 2018 Dec 5;13(12):e0206453. doi: 10.1371/journal.pone.0206453 (PMC6281270; doi:10.1371/journal.pone.0206453)
Supplement: S1 Dataset — (XLSX) [file pone.0206453.s005.xlsx]

## Sheet: Chad
List of samples, Chadian site
				RT		RT		RT		RT	Multiplex SodC,Cnl,PorA			Multiplex SodC,Cnl,PorA
#	isolate ID	country	porA/cnl	porA/cnl	A,W135,X	A,W,X	B,C,Y	B,C,Y	H,E,Z	H,E,Z	PorA	Cnl	SodC	PorA	Cnl	SodC	New PorA	Observation
1	11-00775-XS1	Chad	porA	porA (19,376)	A	-	-	-	-	-	16.264	-	17.551	+	-	+	+	Nm
2	11-07678-XS1	Chad	-	porA (12,862)	-	W(16,20)	-	-	-	-	11.952	-	13.877	-	-	-	-	Disc
3	11-07694-XS1	Chad	-	porA (14,916)	-	W(19,74)	-	-	-	-	14.099	-	20.27	-	-	-	-	Disc
4	11-07724-XS1	Chad	porA	porA (15,208)	A	A(14,48)	-	-	-	-	13.344	-	14.429	+	-	+		Nm
5	11-07744-XS1	Chad	-	-	-	X(20,28)	-	-	-	-	-	31.134	13.203	-	-	-	-	Disc
6	11-07745-XS1	Chad	porA	porA (14,533)	-	-	-	-	-	-	12.779	-	14.328	+	-	+	+	Nm
7	11-07817-XS1	Chad	cnl	Cnl (16,605)	-	-	-	-	-	-	-	16.384	-	-	+	-	-	Neg
8	11-08573-XS1	Chad	porA	porA (17,104)	X	X(14,44)	-	-	-	-	15.351	-	20.885	+	-	+	+	Nm
9	11-15413-XS2	Chad	-	Cnl (19,468)	-	-	-	-	-	-	30.691	18.191	-	WB	-	+	+	Disc
10	11-15931-XS2	Chad	porA	porA (16,636)	A	A(15,63)	-	-	-	-	14.485	-	15.744	+	-	+	+	Nm
11	11-15980-XS2	Chad	cnl	Cnl (22,230)	-	-	-	-	-	-	37.939	21.497	-	-	+	-	-	Neg
12	12-00014-XS1	Chad	cnl	Cnl (19,353)	-	-	-	-	-	-	-	18.301	-	-	+	-	-	Neg
13	12-00024-XS1	Chad	cnl	Cnl (16,285)	faint X	-	-	-	-	-	-	15.446	-	-	+	-	WB	Neg
14	12-00067-XS1	Chad	porA	porA (15,137)	A	A(14,45)	-	-	-	-	13.206	40.951	14.576	+	-	+	+	Nm
15	12-00095-XS1	Chad	porA	porA (17,272)	faint X	-	-	-	-	-	14.795	-	15.76	+	-	+	+	Nm
16	12-00101-XS1	Chad	porA	porA (13,237)	A	A(12,97)	-	-	-	-	12.238	-	13.208	-	+	+	+	Nm
17	12-00148-XS1	Chad	-	porA (16,417)	-	A(16,70)	-	-	-	-	14.568	-	18.62	-	-	-	-	Disc
18	12-00284-XS1	Chad	-	-	-	-	-	-	-	-	-	-	-	-	-	-	-	Neg
19	12-00366-XS1	Chad	-	-	-	-	-	-	-	-	40.346	-	44.721	-	-	-	-	Neg
20	12-00375-XS1	Chad	cnl	Cnl (18,609)	-	-	-	-	-	-	-	17.944	-	-	+	-	-	Neg
21	12-00473-XS1	Chad	-	porA (19,629)	-	A(19,08)	-	-	-	-	17.688	-	19.774	-	-	-	-	Disc
22	12-13166-XS2	Chad	porA	porA (14,229)	A	A(13,48)	-	-	-	-	12.6	-	13.659	+	-	+	+	Nm
23	12-13646-XS2	Chad	porA	porA (15,908)	A	A(15,04)	-	-	-	-	13.914	-	15.289	+	-	+	+	Nm
24	12-13672-XS2	Chad	porA;cnl	porA (17,344), Cnl (18,394)	-	-	-	-	-	-	15.114	17.319	17.581	+	+	+	+	Nm
25	12-13835-XS2	Chad	-	Cnl (15,818)	-	-	-	-	-	-	-	15.132	-	-	-	+	-	Disc
26	12-13916-XS2	Chad	porA;cnl	Cnl (17,711)	-	-	-	-	-	-	18.983	16.625	16.811	WB	+	+	+	Disc
27	12-13952-XS2	Chad	porA	porA (15,618)	A	A(14,76)	-	-	-	-	13.929	-	15.179	+	-	+	+	Nm
28	12-13996-XS2	Chad	-	Cnl (16,099)	-	-	-	-	-	-	-	15.682	-	-	-	+	-	Disc
29	12-14388-XS2	Chad	porA	porA (14,394)	A	A(13,41)	-	-	-	-	12.788	46.802	14.077	+	-	+	+	Nm
30	12-14493-XS2	Chad	porA	porA (14,564)	A	A(13,97)	-	-	-	-	13.058	-	14.347	+	-	+	+	Nm
31	12-14618-XS2	Chad	cnl	Cnl (16,908)	-	-	-	-	-	-	-	15.974	-	-	+	-	-	Neg
32	12-14689-XS2	Chad	cnl	Cnl (16,943)	-	-	-	-	-	-	-	16.002	-	-	+	-	-	Neg
33	12-14697-XS2	Chad	-	Cnl (17,090)	-	-	-	-	-	-	-	15.539	-	-	-	+	-	Neg
34	12-14923-XS2	Chad	porA	porA (18,398)	A	A(15,55)	faint B	-	-	-	15.417	-	16.867	+	-	+	+	Nm
35	12-15047-XS2	Chad	porA	porA (16,598)	-	A(17,51)	-	-	-	-	14.947	48.83	17.64	+	-	-	+	Disc
36	12-15171-XS2	Chad	cnl	Cnl (15,314)	-	-	-	-	-	-	-	14.391	-	-	+	-	-	Neg
37	12-15177-XS2	Chad	-	Cnl (15,897)	-	-	-	-	-	-	-	15.241	-	-	-	+	WB	Disc
38	12-15178-XS2	Chad	cnl	Cnl (16,608)	-	-	-	-	-	-	-	15.916	-	-	+	-	-	Neg
39	12-15317-XS2	Chad	porA	porA (14,765)	A	A(14,25)	-	-	-	-	13.467	-	15.121	+	-	+	+	Nm
40	12-15657-XS2	Chad	porA	porA (15,195)	A	A(13,73)	-	-	-	-	13.006	-	14.569	+	-	+	+	Nm
41	12-15661-XS2	Chad	porA	porA (18,323)	-	A(17,47)	-	-	-	-	16.013	-	17.211	+	-	+	+	Nm
42	12-16959-XS2	Chad	-	Cnl (15,597)	-	-	-	-	-	-	-	14.643	-	-	-	+	-	Disc
43	12-17009-XS2	Chad	porA	porA (13,636)	A	A(12,59)	-	-	-	-	12.198	-	13.608	+	-	+	+	Nm
44	12-17186-XS2	Chad	porA	porA (18,191)	A	A(16,29)	-	-	-	-	15.71	-	17.042	+	-	+	+	Nm
45	12-17194-XS2	Chad	porA	porA (16,936)	A	A(14,99)	-	-	-	-	14.892	-	16.095	+	-	+	+	Nm
WB	Weak Band
VWB	Very weak band
Disc= Discordant results between qPCR and/or gel-based or gene
