# Supplementary material for: Development of a PCR algorithm to detect and characterize Neisseria meningitidis carriage isolates in the African meningitis belt
Source: PLoS One. 2018 Dec 5;13(12):e0206453. doi: 10.1371/journal.pone.0206453 (PMC6281270; doi:10.1371/journal.pone.0206453)
Supplement: S3 Dataset — (XLSX) [file pone.0206453.s007.xlsx]

## Sheet: Ghana
List of samples, Ghanaian site
				RT		RT		RT		RT	Multiplex SodC,Cnl,PorA			Multiplex SodC,Cnl,PorA
#	isolate ID	country	porA/cnl	porA, Cnl	A,W,X	A,W,X	B,C,Y	B,C,Y	H,E,Z	H,E,Z	PorA	Cnl	SodC	PorA	Cnl	SodC	New PorA	Observation
1	05-00223-XS1-1	Ghana	cnl	Cnl (15,657)	-	-	-	-	-	-	-	14.952	-	-	+	-	-	Neg
2	05-00870-XS1-1	Ghana	cnl	Cnl (15,010)	-	-	-	-	-	-	-	15.032	-	-	+	-	-	Neg
3	05-00872-XS1-1	Ghana	cnl	Cnl (14,656)	-	-	-	-	-	-	-	14.591	-	-	+	-	WB	Disc
4	05-01241-XS1-1	Ghana	-	-	-	-	-	-	-	-	34.824	31.591	40.358	-	-	-	-	Neg
5	05-01270-XS1-1	Ghana	-	-	-	-	-	-	-	-	-	-	47.122	-	-	-	-	Neg
6	05-01273-XS1-1	Ghana	cnl	Cnl (16,059)	-	-	-	-	-	-	-	15.704	-	-	+	-	-	Neg
7	05-01274-XS1-1	Ghana	cnl	Cnl (15,858)	-	-	-	-	-	-	-	15.474	-	-	+	-	-	Neg
8	05-01486-XS1-1	Ghana	cnl	Cnl (16,478)	faint W135	-	-	-	-	-	17.279	15.636	14.324	FB	+	+	+	Nm
9	05-01550-XS1-1	Ghana	cnl	Cnl (18,289)	faint W135	-	-	-	-	-	-	17.929	-	-	+	-	WB	Disc
10	05-01552-XS1-1	Ghana	cnl	Cnl (18,649)	faint W135	-	-	-	-	-	47.196	18.408	-	FB	+	-	+	Disc
11	06-00387-HH1-1	Ghana	porA	-	W135	Empty	-	-	-	-	-	-	-
12	06-02122-HH1-1	Ghana	porA	porA (12,776)	W135	W(11,25	-	-	-	-	11.951	-	12.649	+	-	+	+	Nm
13	06-02131-HH1-1	Ghana	porA	porA (13,827)	W135	W(10,95	-	-	-	-	12.375	-	13.673	+	-	+	+	Nm
14	06-02221-HH1-6	Ghana	porA	porA (13,028)	-	-	-	-	-	-	12.346	-	13.252	+	-	+	+	Nm
15	06-03469-HH1-6	Ghana	porA	porA (14,077)	-	-	-	-	-	-	12.322	-	13.18	+	-	+	+	Nm
16	06-03479-HH1-4	Ghana	porA	porA (12,600)	W135	W(10,99	-	-	-	-	13.216	-	14.372	+	-	+	+	Nm
17	06-03480-HH1-4	Ghana	-	Cnl (14,699)	-	-	-	-	-	-	-	13.939	-	-	+	-	-	Neg
18	06-03481-HH1-4	Ghana	-	Cnl (15,676)	-	-	-	-	-	-	-	15.386	-	-	+	-	-	Neg
19	06-03482-HH1-4	Ghana	-	Cnl (14,059)	-	-	-	-	-	-	-	13.738	-	-	+	-	-	Neg
20	06-03483-HH1-4	Ghana	-	Cnl (15,092)	-	-	-	-	-	-	-	17.788	-	-	+	-	-	Neg
21	06-03484-HH1-4	Ghana	porA	porA (12,589)	W135	W(10,94)	-	-	-	-	11.961	-	12.634	+	-	+	+	Nm
22	06-03487-HH1-4	Ghana	porA	porA (12,061)	W135	W(11,16)	-	-	-	-	11.416	-	12.221	+	-	+		Nm
23	06-00251-XS1-1	Ghana	porA	porA (13,093)	W135	W(11,54)	-	-	-	-	11.831	-	12.307	+	-	+	+	Nm
24	06-00176-XS1-1	Ghana	-	porA (13,509)	W135	W(13,42)	-	-	-	-	11.864	-	12.488	+	-	+	+	Nm
25	06-02172-HH1-1	Ghana	-	-	-	-	-	-	-	-	36.026	-	-	-	-	-	-	Neg
WB	Weak band
VWB	Very weak band
Disc= Discordant results between qPCR and/or gel-based or gene
