# Supplementary material for: Development of a PCR algorithm to detect and characterize Neisseria meningitidis carriage isolates in the African meningitis belt
Source: PLoS One. 2018 Dec 5;13(12):e0206453. doi: 10.1371/journal.pone.0206453 (PMC6281270; doi:10.1371/journal.pone.0206453)
Supplement: S6 Dataset — (XLSX) [file pone.0206453.s010.xlsx]

## Sheet: Senegal
List of samples, Senegalese site
			Multiplex SodC,Cnl,PorA			Multiplex SodC,Cnl,PorA (RT)				RT		RT		RT
#	isolate ID	country	PorA	Cnl	SodC	PorA	Cnl	SodC	A,W,X	A,W,X	B,C,Y	B,C,Y	H,E,Z	H,E,Z	New PorA	Observation
1	09-04677-XS1-1	Sénégal	+	-	+	14.401	-	17.292	-	-	Y	Y(15.884)	-	-	+	Nm
2	10-01637-XS1-1	Sénégal	-	+	+	17.017	17.474	17.135	-	-	-	-	-	-	+	Disc
3	10-00019-XS1-1	Sénégal	+	-	+	16.411	47.184	20.080	-	-	-	C(12.475)	-	-	+	Nm
4	10-01032-XS1-1	Sénégal	+	-	-	11.441	-	17.061	-	-	Y	Y(22.242	-	-	+	Disc
5	10-01574-XS1-1	Sénégal	+	-	-	11.966	19.142	14.011	-	-	-	-	-	-	+	Disc
6	10-03612-XS1-1	Sénégal	-	+	-	-	17.398	-	-	-	-	-	-	-	-	Neg
7	10-03037-XS1-1	Sénégal	-	-	-	17.088	17.845	17.526	-	-	-	-	-	-	+	Disc
8	10-03024-XS1-1	Sénégal	+	+	+	13.916	16.961	16.990	-	-	-	-	-	-	+	Nm
9	10-01664-XS1-1	Sénégal	+	-	+	11.970	-	14.296	-	-	-	-	E	12.624 ( E )	+	Nm
10	10-03155-XS1-1	Sénégal	+	+	+	15.693	18.400	18.990	-	-	-	-	-	-	+	Nm
11	10-03035-XS1-1	Sénégal	+	+	-	14.192	15.343	15.284	-	-	-	-	-	-	+	Nm
12	10-03005-XS1-1	Sénégal	-	+	+	13.517	13.867	13.714	-	-	-	-	-	-	+	Disc
13	10-01861-XS1-1	Sénégal	+	+	+	12.506	16.136	15.399	-	-	-	-	-	-	+	Nm
14	10-01858-XS1-1	Sénégal	+	-	-	13.324	18.243	16.096	-	-	-	-	-	-	+	Disc
15	10-01825-XS1-1	Sénégal	+	-	+	27.499	-	-	-	-	-	-	-	-	+	Disc
16	10-01496-XS1-1	Sénégal	+	-	+	12.706	-	15.725	-	-	Y	Y(13.772)	-	-	+	Nm
17	10-00004-XS1-1	Sénégal	-	+	+	16.479	16.152	16.812	-	-	-	-	-	-	+	Disc
18	09-08096-XS1-1	Sénégal	-	-	-	-	-	-	-	-	-	-	-	-	-	Neg
19	09-08052-XS1-1	Sénégal	-	-	-	-	-	-	-	-	-	-	-	-	-	Neg
20	10-01384-XS1-1	Sénégal	+	-	-	12.216	-	15.900	-	-	-	-	-	-	+	Disc
21	09-04883-XS1-1	Sénégal	+	+	+	13.537	22.184	16.741	-	-	-	-	-	-	+	Nm
22	09-04852-XS1-1	Sénégal	-	+	+	13.790	14.275	13.705	-	-	-	-	-	-	+	Disc
23	09-04851-XS1-1	Sénégal	+	+	+	12.314	21.667	14.903	-	-	-	-	-	-	+	Nm
24	09-04733-XS1-1	Sénégal	+	+	+	14.111	16.119	16.761	-	-	-	-	-	-	+	Nm
25	10-01809-XS1-1	Sénégal	-	+	-	-	17.645	-	X(FB)	-	-	-	-	-	-	Disc
26	10-01716-XS1-1	Sénégal	+	+	+	15.149	23.488	18.286	X(FB)	-	-	-	-	-	+	Nm
27	10-01938-XS1-1	Sénégal	-	+	-	33.919	21.903	27.750	A(FB)	-	-	-	-	-	FB	Disc
28	09-08095-XS1-1	Sénégal	-	-	-	-	-	-	-	-	-	-	-	-	-	Neg
29	09-08053-XS1-1	Sénégal
30	09-04912-XS1-1	Sénégal	+	-	-	12.562	-	15.624	X(FB)	25.818 ( X )	Y	Y(19.612)	-	-	+	Disc
31	10-01052-XS1-1	Sénégal	+	FB	-	12.933	16.150	15.801	-	-	-	-	-	-	+	Disc
32	10-01437-XS1-1	Sénégal	+	-	+	12.938	-	15.616	-	-	-	-	E	14.472 ( E )	+	Nm
33	10-00136-XS1-1	Sénégal	+	-	+	20.879	-	24.023	-	-	C	C(20.217)	-	-	+	Nm
34	10-00038-XS1-1	Sénégal	+	-	+	15.999	-	18.809	-	-	C	C(13.456)	-	-	+	Nm
35	10-01328-XS1-1	Sénégal	+	+	+	13.425	33.286	16.533	-	-	-	-	-	-	+	Nm
36	10-01568-XS1-1	Sénégal	+	+	+	12.661	16.483	14?827	-	-	-	-	-	-	+	Nm
37	10-01590-XS1-1	Sénégal	-	+	-	-	21.164	-	-	-	-	-	-	-	-	Neg
38	10-01356-XS1-1	Sénégal	-	+	+	13.629	14.173	13.375	-	-	-	-	-	-	+	Disc
39	10-03044-XS1-1	Sénégal	+	-	+	14.192	31.873	-	-	-	Y	Y(13.791)	-	-	+	Disc
40	10-01713-XS1-1	Sénégal	+	-	+	15.494	-	18.838	-	-	C	C(13.466)	-	-	+	Disc
41	10-01395-XS1-1	Sénégal	-	-	-	37.651	38.168	38.375	-	-	-	-	-	-	-	Neg
42	10-01498-XS1-1	Sénégal	-	+	-	-	21.327	45.484	-	-	-	-	-	-	-	Neg
43	10-01566-XS1-1	Sénégal	-	-	-	-	19.730	-	-	-	-	-	-	-	-	Neg
44	10-01774-XS1-1	Sénégal	-	-	-	-	-	-	-	-	-	-	-	-	-	Neg
45	10-01799-XS1-1	Sénégal	-	-	-	-	-	-	-	-	-	-	-	-	-	Neg
46	10-01823-XS1-1	Sénégal	-	-	-	-	-	-	-	15.372 ( X )	-	B(17.577) C(15.838	-	-	-	Disc
47	10-01826-XS1-1	Sénégal	-	-	+	-	20.538	-	-	-	-	-	-	-	-	Disc
48	10-01819-XS1-1	Sénégal	-	-	-	-	38.104	-	-	-	-	-	-	-	-	Neg
49	09-07735-XS1-1	Sénégal	+	-	+	16.135	-	18.786	-	-	B	B(17.567)	-	-	+	Nm
50	10-03053-XS1-1	Sénégal	-	+	-	-	18.039	-	-	-	-	-	-	-	-	Neg
51	10-03189-XS1-1	Sénégal	-	+	-	-	39.458	-	-	-	-	-	-	-	-	Neg
52	10-01937-XS1-1	Sénégal	-	-	-	37.919	29.728	-	-	-	-	-	-	-	-	Neg
53	10-03117-XS1-1	Sénégal	-	+	-	-	17.031	-	-	-	-	-	-	-	-	Neg
54	10-03558-XS1-1	Sénégal	-	+	-	-	18.904	-	-	-	-	-	-	-	-	Neg
55	10-03559-XS1-1	Sénégal	-	+	-	-	14..699	-	-	-	-	-	-	-	-	Neg
56	10-03566-XS1-1	Sénégal	-	+	-	-	17.029	-	-	-	-	-	-	-	-	Neg
57	10-03567-XS1-1	Sénégal	-	+	-	-	15.152	-	-	-	-	-	-	-	-	Neg
58	10-03555-XS1-1	Sénégal	-	-	-	-	-	-	-	-	-	-	-	-	-	Neg
59	10-03201-XS1-1	Sénégal	+	-	+	13.881	-	17.199	W	14.707 (W)	-	-	-	-	+	Nm
60	09-07207-XS1-1	Sénégal	-	-	-	-	-	-	-	-	-	-	-	-	-	Neg
61	10-01359-XS1-1	Sénégal	-	+	+	14.911	15.541	15.249	A(TFB)	-	-	-	-	-	+	Disc
62	10-01394-XS1-1	Sénégal	-	+	+	-	19.860	-	-	-	-	-	-	-	-	Disc
63	09-04598-XS1-1	Sénégal	-	+	+	15.238	15.616	15.917	-	-	-	-	-	-	+	Disc
WB	Weak band
VWB	Very weak band
Disc= Discordant results between qPCR and/or gel-based or gene
